# Supplementary material for: The Rural Fires of 2017 and Their Influences on Water Quality: An Assessment of Causes and Effects
Source: Int J Environ Res Public Health. 2022 Dec 20;20(1):32. doi: 10.3390/ijerph20010032 (PMC9819191; doi:10.3390/ijerph20010032)
Supplement: Supplementary file 1 [file ijerph-20-00032-s001.zip › Supplementary Material.xlsx]

## Sheet: S1
S1. Regression coefficients and normal probability plot of residuals
	Var.	Unstd. Coefficients		t	p	Collinearity Stats.
		B	Std. Error			Tolerance	VIF
EC	Constant	40.296	8.458	4.764	0	-	-
	AArt	15.005	5.551	2.703	0.008	0.691	1.448
	Agr	1.85	0.38	4.867	0	0.712	1.404
	SClt	0.536	0.148	3.629	0	0.947	1.056
	Var.	Unstd. Coefficients		t	p	Collinearity Stats.
		B	Std. Error			Tolerance	VIF
pH	Constant	7.269	0.09	81.054	0	-	-
	Forst	-0.01	0.002	-4.475	0	0.997	1.003
	P10	-0.003	0.001	-3.802	0	0.997	1.003
	Var.	Unstd. Coefficients		t	p	Collinearity Stats.
		B	Std. Error			Tolerance	VIF
DO	Constant	6.938	0.356	19.473	0	-	-
	P5	-0.054	0.019	-2.798	0.007	0.998	1.002
	AForst	0.052	0.011	4.637	0	0.998	1.002
	Var.	Unstd. Coefficients		t	p	Collinearity Stats.
		B	Std. Error			Tolerance	VIF
Turb	Constant	7.158	2.203	3.25	0.002	-	-
	P10	0.119	0.033	3.598	0.001	1	1
	Var.	Unstd. Coefficients		t	p	Collinearity Stats.
		B	Std. Error			Tolerance	VIF
Alk	Constant	11.59	1.246	9.303	0	-	-
	Lime	0.294	0.087	3.376	0.001	0.83	1.205
	P5	0.123	0.041	2.96	0.004	0.997	1.003
	Schist	-0.041	0.016	-2.553	0.013	0.828	1.208
	Var.	Unstd. Coefficients		t	p	Collinearity Stats.
		B	Std. Error			Tolerance	VIF
HCO3	Constant	21.124	2.155	9.801	0	-	-
	Lime	0.329	0.156	2.109	0.038	0.823	1.215
	Schist	-0.092	0.03	-3.099	0.003	0.823	1.215
	Var.	Unstd. Coefficients		t	p	Collinearity Stats.
		B	Std. Error			Tolerance	VIF
Br	Constant	0.023	0.005	4.672	0	-	-
	Agri	0.000413	0	2.9	0.005	1	1
	Forst	0.000267	0	2.705	0.008	1	1
	Var.	Unstd. Coefficients		t	p	Collinearity Stats.
		B	Std. Error			Tolerance	VIF
Cl	Constant	2.925	1.069	2.737	0.008	-	-
	Agri	0.349	0.045	7.715	0	1	1
	Var.	Unstd. Coefficients		t	p	Collinearity Stats.
		B	Std. Error			Tolerance	VIF
NO3	Constant	3.329	0.382	8.709	0	-	-
	Aart	1.499	0.247	6.068	0	0.907	1.103
	Schist	-0.014	0.005	-3.043	0.003	0.928	1.078
	P10	0.008	0.003	2.426	0.018	0.972	1.028
	Var.	Unstd. Coefficients		t	p	Collinearity Stats.
		B	Std. Error			Tolerance	VIF
SO4	Constant	8.145	0.612	13.319	0	-	-
	AArt	1.339	0.427	3.138	0.002	0.928	1.077
	Schist	-0.035	0.008	-4.19	0	0.928	1.077
	Var.	Unstd. Coefficients		t	p	Collinearity Stats.
		B	Std. Error			Tolerance	VIF
Ca	Constant	1.612	0.263	6.124	0	-	-
	Aart	0.87	0.246	3.541	0.001	0.774	1.293
	Lime	0.089	0.03	2.918	0.005	0.605	1.653
	SED	0.046	0.009	5.072	0	0.581	1.72
	Granite	0.027	0.006	4.715	0	0.739	1.353
	Var.	Unstd. Coefficients		t	p	Collinearity Stats.
		B	Std. Error			Tolerance	VIF
K	Constant	0.968	0.242	4.003	0	-	-
	AArt	0.295	0.094	3.15	0.002	0.774	1.293
	Agri	0.028	0.008	3.653	0	0.488	2.047
	Schist	-0.007	0.002	-3.791	0	0.594	1.683
	Var.	Unstd. Coefficients		t	p	Collinearity Stats.
		B	Std. Error			Tolerance	VIF
Mg	Constant	2.433	0.283	8.604	0	-	-
	AArt	0.316	0.133	2.37	0.02	0.828	1.207
	SED	0.016	0.004	3.821	0	0.895	1.117
	Shrub	-0.011	0.005	-2.075	0.041	0.823	1.215
	Var.	Unstd. Coefficients		t	p	Collinearity Stats.
		B	Std. Error			Tolerance	VIF
Na	Constant	3.841	0.729	5.268	0	-	-
	Agri	0.229	0.031	7.41	0	1	1
	Var.	Unstd. Coefficients		t	p	Collinearity Stats.
		B	Std. Error			Tolerance	VIF
Al	Constant	18.652	2.327	8.016	0	-	-
	P	1.749	0.478	3.659	0	0.909	1.1
	P10	0.135	0.035	3.867	0	0.909	1.1
	Var.	Unstd. Coefficients		t	p	Collinearity Stats.
		B	Std. Error			Tolerance	VIF
As	Constant	1.446	0.201	7.196	0	-	-
	AArt	0.724	0.152	4.754	0	0.759	1.317
	Granite	0.034	0.003	10.859	0	0.753	1.328
	Forst	-0.016	0.005	-3.089	0.003	0.867	1.153
	Var.	Unstd. Coefficients		t	p	Collinearity Stats.
		B	Std. Error			Tolerance	VIF
Ba	Constant	6.804	0.739	9.211	0	-	-
	Shrub	-0.046	0.013	-3.556	0.001	0.916	1.091
	SED	0.032	0.012	2.769	0.007	0.739	1.354
	Schist	-0.027	0.008	-3.524	0.001	0.707	1.413
	Var.	Unstd. Coefficients		t	p	Collinearity Stats.
		B	Std. Error			Tolerance	VIF
Fe	Constant	123.876	24.312	5.095	0	-	-
	AvSlp	-3.995	1.215	-3.288	0.001	0.4	2.501
	Agri	-1.934	0.866	-2.234	0.028	0.19	5.268
	Granite	0.633	0.217	2.917	0.005	0.338	2.957
	Var.	Unstd. Coefficients		t	p	Collinearity Stats.
		B	Std. Error			Tolerance	VIF
Mn	Constant	18.687	2.578	7.248	0	-	-
	Lime	0.466	0.202	2.311	0.023	0.846	1.182
	Schist	-0.115	0.035	-3.26	0.002	0.846	1.182
	Var.	Unstd. Coefficients		t	p	Collinearity Stats.
		B	Std. Error			Tolerance	VIF
Pb	Constant	1.05	0.124	8.476	0	-	-
	P5	-0.019	0.007	-2.654	0.009	1	1
	Var.	Unstd. Coefficients		t	p	Collinearity Stats.
		B	Std. Error			Tolerance	VIF
Sr	Constant	22.439	2.152	10.426	0	-	-
	AArt	4.21	1.026	4.103	0	0.78	1.281
	Schist	-0.079	0.024	-3.343	0.001	0.588	1.701
	SED	0.078	0.036	2.181	0.032	0.618	1.619
